# Supplementary material for: Distance Monitoring of Advanced Cancer Patients with Impaired Cardiac and Respiratory Function Assisted at Home: A Study Protocol in Italy
Source: J Clin Med. 2023 Feb 28;12(5):1922. doi: 10.3390/jcm12051922 (PMC10004121; doi:10.3390/jcm12051922)
Supplement: Supplementary file 1 [file jcm-12-01922-s001.zip]

Archive with 3 entries (2 files):
- Ostan et al_supplementary materials/
- Ostan et al_supplementary materials/Supplementary Document 1.pdf
- Ostan et al_supplementary materials/Supplementary Document 2.pdf
